# Supplementary material for: A new species of parrot snake, Leptophis (Serpentes: Colubridae) from the Brazilian Cerrado
Source: PeerJ. 2025 Jan 30;13:e18528. doi: 10.7717/peerj.18528 (PMC11787803; doi:10.7717/peerj.18528)
Supplement: Supplemental Information 1 — 16S mtDNA alignment for Leptophis and outgroup taxa used in the present study [file peerj-13-18528-s001.fasta]

>Chironius_scurrulus_KX660266
CAAAGGTAG-CATAATCATTTGTCTACTAATTATAGACCTGTATGAAAGGCAAAATGAGGGCCTAACTGTCTCTTATAGCGAATCAATTAAACTGATCTCCTAGTAAAAAAGCTAGAATTTCTCCATAAGACCAGAAGACCCTGTGAAGCTTAAACTAAACTATTAAATCACATAATAACTACTTTCGGTTGGGGCGACCTTGGAAAAAAAAAGAACTTCCAACA-ACCATGACT-ATTCAT----CAAC-CACCCTAGGCCTACAAGCCAA-CTAACGACCCAGCAC--AGCTGATCAATGAACCAAGTTACTCCAGGGATAACAGCGCAATCCTCTTCAAGAGCCCATATCAAAAAGAGGGTTTACGACCTCGATGTTGGATCAGGACATCCTAATGG
>Lampropeltis_californiae_KU323980
CAAAGGTAG-CATAATCATTTGTCTACTAATTATAGACCTGTATGAAAGGCAAAATGAGGGTTCAACTGTCTCTTATAATAAATCAATTAAACTGATCTCCTAGTAAAAAAGCTAGAATAACAACATAAGACCAGAAGACCCTGTGAAGCTTAAATTAAACTATTAAACCATATAATAACTACTTTCGGTTGGGGCGACCTTGGAAAAAAAAAGAACTTCCAAAT-AACATGACT-CTACCTCATACTA---AAACTAGGCCAACAAGCCAA-CAAACGACCCAGCAT--AGCTGATAATTGAACCAAGTTACTCCAGGGATAACAGCGCAATCTTCTTCAAGAGCCCATATCAAAAAGAAGGTTTACGACCTCGATGTTGGATCAGGACATCCTAATGG
>L_depressirostris_KR814643_FN253772
CAAAGGTAG-CATAATCATTTGTCTACTAATTATAGACCTGTATGAAAGGCAAAATGAGGGCCCAACTGTCTCTTATAATAAATCAATTAAACTGATCTTCTAGTAAAAAAGCTAGAATACAACCATAAGACCAGAAGACCCTGTGAAGCTTAAACTAAACTATTAAACCCAATAATAACTACTTTCGGTTGGGGCGACCTTGGAAAAAAAAAGAACTTCCAAAA-ATTATGATT-CATCACATCACAAA-ATCTTTAGGCTAACAAGCCAC-TTAACGACCCAGA-TAAAACTGATTATTGAACCAAGTTACTCCAGGGATAACAGCGCAATCTTCTTCAAGAGCCCATATCAAAAAGAAGGTTTACGACCTCGATGTTGGATCAGGACATCCTAATGG
>L_depressirostris_KX660270_XXXXX
CAAAGGTAG-CATAATCATTTGTCTACTAATTATAGACCTGTATGAAAGGCAAAATGAGGGCCCAACTGTCTCTTATAATAAATCAATTAAACTGATCTTCTAGTAAAAAAGCTAGAATACAACCATAAGACCAGAAGACCCTGTGAAGCTTAAACTAAACTATTAAACCCAATAATAACTACTTTCGGTTGGGGCGACCTTGGAAAAAAAAAGAACTTCCAAAA-ATTATGATT-CATCACATCACAAA-ATCTTTAGGCTAACAAGCCAC-TTAACGACCCAGA-TAAAACTGATTATTGAACCAAGTTACTCCAGGGATAACAGCGCAATCTTCTTCAAGAGCCCATATCAAAAAGAAGGTTTACGACCTCGATGTTGGATCAGGACATCCTAATGG
>L_depressirostris_MH140830_CH5351_Panama
CAAAGGTAG-CATAATCATTTGTCTACTAATTATAGACCTGTATGAAAGGCAAAATGAGGGCCCAGCTGTCTCTTATAATAAATCAATTAAACTGATCCCCTAGTAAAAAAGCTAGAATACAAACATAAGACCAGAAGACCCTGTGAAGCTTAAACTAAACTATTAAACCCAATAATAACTACTTTCGGTTGGGGCGACCTTGGAAAAAAAAAGAACTTCCAAAA-ATTACGACT-CATCACGCTACAAA-ATCTTTAGGCTAACAAGCCAC--TAACGACCCAGA-TAAAACTGATTATTGAACCAAGTTACTCCAGGGATAACAGCGCAATCTTCTTCAAGAGCCCATATCAAAAAGAAGGTTTACGACCTCGATGTTGGATCAGGACATCCTAATGG
>L_depressirostris_MH140831_USNMFS195526_Panama
CAAAGGTAG-CATAATCATTTGTCTACTAATTATAGACCTGTATGAAAGGCAAAATGAGGGCCCAGCTGTCTCTTATAATAAATCAATTAAACTGATCTCCTAGTAAAAAAGCTAGAATACAAACATAAGACCAGAAGACCCTGTGAAGCTTAAACTAAACTATTAAACCCAATAATAACTACTTTCGGTTGGGGCGACCTTGGAAAAAAAAAGAACTTCCAAAA-ATTACGACT-CATCACACTACAAA-ATCTTTAGGCTAACAAGCCAC--TAACGACCCAGA-TAAAACTGATTATTGAACCAAGTTACTCCAGGGATAACAGCGCAATCTTCTTCAAGAGCCCATATCAAAAAGAAGGTTTACGACCTCGATGTTGGATCAGGACATCCTAATGG
>L_depressirostris_MH140832_CH8812_Panama
CAAAGGTAG-CATAATCATTTGTCTACTAATTATAGACCTGTATGAAAGGCAAAATGAGGGCCCAGCTGTCTCTTATAATAAATCAATTAAACTGATCTCCTAGTAAAAAAGCTAGAATACAAACATAAGACCAGAAGACCCTGTGAAGCTTAAACTAAACTATTAAACCAAATAATAACTACTTTCGGTTGGGGCGACCTTGGAAAAAAAAAGAACTTCCAAAA-ATTACGACT-CATCACGCTACAAA-ATCTTTAGGCTAACAAGCCAC--TAACGACCCAGA-TAAAACTGATTATTGAACCAAGTTACTCCAGGGATAACAGCGCAATCTTCTTCAAGAGCCCATATCAAAAAGAAGGTTTACGACCTCGATGTTGGATCAGGACATCCTAATGG
>L_depressirostris_MZ126825_QCAZ6670_Ecuador
CAAAGGTAG-CATAATCATTTGTCTACTAATTATAGACCTGTATGAAAGGCAAAATGAGGGCCCAACTGTCTCTTATAGTAAATCAATTAAACTGATCTCCTAGTAAAAAAGCTAGAATACAAACATAAGACCAGAAGACCCTGTGAAGCTTAAACTAAACTATTAAACCCAATAATAACTACTTTCGGTTGGGGCGACCTTGGAAAAAAAAAGAACTTCCAAAA-ATTATGACT-CATCATACTACAAA-ATCTTTAGGCTAACAAGCCAC--TAACGACCCAGA-TAAAACTGATTATTGAACCAAGTTACTCCAGGGATAACAGCGCAATCTTCTTCAAGAGCCCATATCAAAAAGAAGGTTTACGACCTCGATGTTGGATCAGGACATCCTAATGG
>L_depressirostris_MZ126826_QCAZ8792_Ecuador
CAAAGGTAG-CATAATCATTTGTCTACTAATTATAGACCTGTATGAAAGGCAAAATGAGGGCCCAACTGTCTCTTATAGTAAATCAATTAAACTGATCTCCTAGTAAAAAAGCTAGAATACAAACATAAGACCAGAAGACCCTGTGAAGCTTAAACTAAACTATTAAACCCAATAATAACTACTTTCGGTTGGGGCGACCTTGGAAAAAAAAAGAACTTCCAAAA-ATTATGACT-CATCATACTACAAA-ATCTTTAGGCTAACAAGCCAC--TAACGACCCAGA-TAAAACTGATTATTGAACCAAGTTACTCCAGGGATAACAGCGCAATCTTCTTCAAGAGCCCATATCAAAAAGAAGGTTTACGACCTCGATGTTGGATCAGGACATCCTAATGG
>L_depressirostris_MZ126827_QCAZ14497_Ecuador
CAAAGGTAG-CATAATCATTTGTCTACTAATTATAGACCTGTATGAAAGGCAAAATGAGGGCCCAACTGTCNNTTATAGTAAATCAATTAAACTGATCTCCTAGTAAAAAAGCTAGAATACAAACATAAGACCAGAAGACCCTGTGAAGCTTAAACTAAACTATTAAACCCAATAATAACTACTTTCGGTTGGGGCGACCTTGGAAAAAAAAAGAACTTCCAAAA-ATTATGACT-CATCATACTACAAA-ATCTTTAGGCTAACAAGCCAC--TAACGACCCAGA-TAAAACTGATTATTGAACCAAGTTACTCCAGGGATAACAGCGCAATCTTCTTCAAGAGCCCATATCAAAAAGAAGGTTTACGACCTCGATGTTGGATCAGGACATCCTAATGG
>L_depressirostris_MZ126828_QCAZ16941_Ecuador
CAAAGGTAG-CATAATCATTTGTCTACTAATTATAGACCTGTATGAAAGGCAAAATGAGGGCCCAGCTGTCTCTTATAATAAATCAATTAAACTGATCTCCTAGTAAAAAAGCTAGAATACAAACATAAGACCAGAAGACCCTGTGAAGCTTAAACTAAACTATTAAACCTAATAATAACTACTTTCGGTTGGGGCGACCTTGGAAAAAAAANGAACTTCCAAAA-ATTATGACT-CATCACACTATAAA-GTCTCTAGGCTAACAAGCCAC--TAACGACCCAGA-TAAAACTGATTATTGAACCAAGTTACTCCAGGGATAACAGCGCAATCTTCTTCAAGAGCCCATATCAAAAAGAAGGTTTACGACCTCGATGTTGGATCAGGACATCCTAATGG
>L_nigromarginatus_KF667667_LSUMZ14017_AM
CAAAGGTAG-CATAATCATTTGTCTACTAATTATAGACCTGTATGAAAGGCAAAATGAGGGCCCAACTGTCTCTTATAATAAATCAATTAAACTGATCTTCTAGTAAAAAAGCTAGGATTCCAACATAAGACCAGAAGACCCTGTGAAGCTTAAACCAAACCATTAAAACAAATAATGACTACTTTAGGTTGGGGCGACCTTGGAAAAAAAAAGAACTTCCAAAA-TATATGACTAAATCATACCACACT-TAAAACAGGCCAACAAGCCAC-TAAACGACCCAGCTCCAGACTGACTATCGAACCAAGTTACTCCAGGGATAACAGCGCAATCTTCTTCAAGAGCCCATATCAAAAAGAAGGTTTACGACCTCGATGTTGGATCAGGACGTCCTAATGG
>L_nigromarginatus_KF667670_LSUMZ12288_AM
CAAAGGTAG-CATAATCATTTGTCTACTAATTATAGACCTGCATGAAAGGCAAAATGAGGGCCCAACTGTCTCTTATAATGAATCAATTAAACTGATCTCCTAGTAAAAAAGCTAGGATTCCAACATAAGACCAGAAGACCCTGTGAAGCTTAAATCAAACCATTAAAACAAATAATGACTACTTTAGGTTGGGGCGACCTTGGAAAAAAAAAGAACTTCCAAAA-TATATGACTACATCATACCTCAC---AAAACAGGCCAACAAGCCAC-TAAACGACCCAGCTTCAGACTGACTATCGAACCAAGTTACTCCAGGGATAACAGCGCAATCTTCTTCAAGAGCCCATATGAAAAAGAAGGTTTACGACCTCGATGTTGGATCAGGACATCCTAATGG
>L_dibernardoi_ON123616_CE
CAAAGGTAG-CATAATCATTTGTCTACTAATTATAGACCTGCATGAAAGGCAAAATGAGGGCCCAACTGTCTCTTATAATGAATCAATTAAACTGATCTTCTAGTAAAAAAGCTAGAATTCCAACATAAGACCAGAAGACCCTGTGAAGCTTTAACCAAACCATTAAAACAAATAATGACTACTTTAGGTTGGGGCGACCTTGGAAAAAAAAAGAACTTCCAAAA-TATATGACTGCATCATACCACAC---AAAATAGGCCAACAAGCCAC-TAAACGACCCAGCTTCAGACTGACTATCGAACCAAGTTACTCCAGGGATAACAGCGCAATCTTCTTCAAGAGCCCATATCAAAAAGAAGGTTTACGACCTCGATGTTGGATCAGGACATCCTGATGG
>L_dibernardoi_ON123618_CE
CAAAGGTAG-CATAATCATTTGTCTACTAATTATAGACCTGCATGAAAGGCAAAATGAGGGCCCAACTGTCTCTTATAATGAATCAATTAAACTGATCTTCTAGTAAAAAAGCTAGAATTCCAACATAAGACCAGAAGACCCTGTGAAGCTTAAACCAAACCATTAAAACAAATAATGACTACTTTAGGTTGGGGCGACCTTGGAAAAAAAAAGAACTTCCAAAA-TATATGACTGCATCATACCACAC---AAAATAGGCCAACAAGCCAC-TAAACGACCCAGCTTCAGACTGACTGTCGAACCAAGTTACTCCAGGGATAACAGCGCAATCTTCTTCAAGAGCCCATATCAAAAAGAAGGTTTACGACCTCGATGTTGGATCAGGACATCCTGATGG
>L_ahaetulla_KF667671_AMNH140899_Guyana
CAAAGGTAG-CATAATCATTTGTCTACTAATTATAGACCTGCATGAAAGGCAAAATGAGGGCCCAACTGTCTCTTATAATGAATCAATTAAACTGATCTTCTAGTAAAAAAGCTAGAATTCAAACATAAGACCAGAAGACCCTGTGAAGCTTAAACCAAACCATTAAAACAAATAATGACTACTTTAGGTTGGGGCGACCTTGGAAAAAAAAAGAACTTCCAAAA-TATATGAATACATCATACCACAT---CAAACAGGCCAACAAGCCAC-TAAACGACCCAGCTTCAGACTGACTATCGAACCAAGTTACTCCAGGGATAACAGCGCAATCTTCTTCAAGAGCCCATATCAAAAAGAAGGTTTACGACCTCGATGTTGGATCAGGACATCCTAATGG
>L_occidentalis_MZ126821_QCAZ6393_Ecuador
CAAAGGTAG-CATAATCATTTGTCTACTAATTATAGACCTGCATGAAAGGCAAAATGAGGGCCTAACTGTCTCTTATAGTGAATCAATTAAACTGATCTCCTAGTAAAAAAGCTAGGATTACAACATAAGACCAGAAGACCCTGTGAAGCTTAAATCAAACCATTAAAACAAATAATGACTACTTTAGGTTGGGGCGACCTTGGAAAAAAAAAGAACTTCCAAAA-TATATGACTACACCATACATTAT---AAAACAGGCCAACAAGCCAC-TTAACGACCCAGCTTCAGACTGACTATCGAACCAAGTTACTCCAGGGATAACAGCGCAATCTTCTTCAAGAGCCCATATCAAAAAGAAGGTTTACGACCTCGATGTTGGATCAGGACATCCTAATGG
>L_occidentalis_MZ126822_QCAZ7443_Ecuador
CAAAGGTAG-CATAATCATTTGTCTACTAATTATAGACCTGCATGAAAGGCAAAATGAGGGCCTAACTGTCTCTTATAGTGAATCAATTAAACTGATCTCCTAGTAAAAAAGCTAGGATTACAACATAAGACCAGAAGACCCTGTGAAGCTTAAATCAAACCATTAAAACAAATAATGACTACTTTAGGTTGGGGCGACCTTGGAAAAAAAAAGAACTTCCAAAA-TATATGACTACACCATACATTAT---AAAACAGGCCAACAAGCCAC-TTAACGACCCAGCTTCAGACTGACTATCGAACCAAGTTACTCCAGGGATAACAGCGCAATCTTCTTCAAGAGCCCATATCAAAAAGAAGGTTTACGACCTCGATGTTGGATCAGGACATCCTAATGG
>L_nigromarginatus_MZ126817_QCAZ4247_Ecuador
CAAAGGTAG-CATAATCATTTGTCTACTAATTATAGACCTGCATGAAAGGCAAAATGAGGGCCCAACTGTCTCTTATAGTGAATCAATTAAACTGATCTTCTAGTAAAAAAGCTAGGATTACAACACAAGACCAGAAGACCCTGTGAAGCTTAAATAAAACCATTAAAACAAATAATGACTACTTTAGGTTGGGGCGACCTTGGAAAAAAAAAGAACTTCCAAAA-CACATGAC--CATCATACCAAAC---TAAACAGGCCAACAAGCCAC-TAAACGACCCAGCTTCAGACTGACTATCGAACCAAGTTACTCCAGGGATAACAGCGCAATCTTCTTCAAGAGCCCATATCAAAAAGAAGGTTTACGACCTCGATGTTGGATCAGGACATCCTAATGG
>L_nigromarginatus_MZ126819_QCAZ16670_Ecuador
CAAAGGTAG-CATAATCATTTGTCTACTAATTATAGACCTGCATGAAAGGCAAAATGAGGGCCCAACTGTCTCTTATAGTGAATCAATTAAACTGATCTTCTAGTAAAAAAGCTAGGATTACAACATAAGACCAGAAGACCCTGTGAAGCTTAAATAAAACCATTAAAACAAATAATGACTACTTTAGGTTGGGGCGACCTTGGAAAAAAAAAGAACTTCCAAAA-CACATGACTACATCATACCAAAC---TAAACAGGCCAACAAGCCAC-TAAACGACCCAGCTTCAGACTGACTATCGAACCAAGTTACTCCAGGGATAACAGCGCAATCTTCTTCAAGAGCCCATATCAAAAAGAAGGTTTACGACCTCGATGTTGGATCAGGACATCCTAATGG
>L_nigromarginatus_MZ126820_QCAZ17489_Ecuador
CAAAGGTAG-CATAATCATTTGTCTACTAATTATAGACCTGCATGAAAGGCAAAATGAGGGCCCAACTGTCTCTTATAGTGAATCAATTAAACTGATCTTCTAGTAAAAAAGCTAGGATTACAACATAAGACCAGAAGACCCTGTGAAGCTTAAATAAAACCATTAAAACAAATAATGACTACTTTAGGTTGGGGCGACCTTGGAAAAAAAAAGAACTTCCAAAA-CACATGACTACATCATACTAAAC---TAAACAGGCCAACAAGCCAC-TAAACGACCCAGCTTCAGACTGACTATCGAACCAAGTTACTCCAGGGATAACAGCGCAATCTTCTTCAAGAGCCCATATCAAAAAGAAGGTTTACGACCTCGATGTTGGATCAGGACATCCTAATGG
>L_nigromarginatus_MZ126818_QCAZ14743_Ecuador
CAAAGGTAG-CATAATCATTTGTCTACTAATTATAGACCTGCATGAAAGGCAAAATGAGGGCCCAACTGTCTCTTATAGTAAATCAATTAAACTGATCTTCTAGTAAAAAAGCTAGGATTACAACATAAGACCAGAAGACCCTGTGAAGCTTAAATAAAACCATTAAAACAAATAATGACTACTTTAGGTTGGGGCGACCTTGGAAAAAAAAAGAACTTCCAAAA-CACATGACTACATCATAC--------TAAACAGGCCAACAAGCCAC-TAAACGACCCAGCTTCAGACTGACTATCGAACCAAGTTACTCCAGGGATAACAGCGCAATCTTCTTCAAGAGCCCATATCAAAAAGAAGGTTTACGACCTCGATGTTGGATCAGGACATCCTAATGG
>L_coeruleodorsus_KF667666_CAS245120_Tobago
CAAAGGTAG-CATAATCATTTGTCTACTAATTATAGACCTGCATGAAAGGCAAAATGAGGGCCCAACTGTCTCTTATAATAAATCAACTAAACTGATCTTCTAGTAAAAAAGCTAGAATTCCAACATAAGACCAGAAGACCCTGTGAAGCTTAAACAAAACCATTAAAACAAATAATGACTACTTTAGGTTGGGGCGACCTTGGAAAAAAAAAGAACTTCCAAAA-TATATGATTACACCATACCACACA--TAAACAGGCCAACAAGCCAC-TAAACGACCCAGCTTCGGACTGACTATTGAACCAAGTTACTCCAGGGATAACAGCGCAATCTTCTTCAAGAGCCCATATCAAAAAGAAGGTTTACGACCTCGATGTTGGATCAGGACGTCCTAATGG
>L_coeruleodorsus_KF667672_UWIZM2012.85_Trinidad
CAAAGGTAG-CATAATCATTTGTCTACTAATTATAGACCTGCATGAAAGGCAAAATGAGGGCCCAACTGTCTCTTATAATAAATCAACTAAACTGATCTTCTAGTAAAAAAGCTAGAATTCCAACATAAGACCAGAAGACCCTGTGAAGCTTAAACAAAACCATTAAAACAAATAATGACTACTTTAGGTTGGGGCGACCTTGGAAAAAAAAAGAACTTCCAAAA-TATATGATTACACCATACCACACA--TAAACAGGCCAACAAGCCAC-TAAACGACCCAGCTTCGGACTGACTATTGAACCAAGTTACTCCAGGGATAACAGCGCAATCTTCTTCAAGAGCCCATATCAAAAAGAAGGTTTACGACCTCGATGTTGGATCAGGACATCCTAATGG
>L_coeruleodorsus_KF667673_CAS231717_Trinidad
CAAAGGTAG-CATAATCATTTGTCTACTAATTATAGACCTGCATGAAAGGCAAAATGAGGGCCCAACTGTCTCTTATAATAAATCAACTAAACTGATCTTCTAGTAAAAAAGCTAGAATTCCAACATAAGACCAGAAGACCCTGTGAAGCTTAAACAAAACCATTAAAACAAATAATGACTACTTTAGGTTGGGGCGACCTTGGAAAAAAAAAGAACTTCCAAAA-TATATGATTACACCATACCACACA--TAAACAGGCCAACAAGCCAC-TAAACGACCCAGCTTCGGACTGACTATTGAACCAAGTTACTCCAGGGATAACAGCGCAATCTTCTTCAAGAGCCCATATCAAAAAGAAGGTTTACGACCTCGATGTTGGATCAGGACATCCTAATGG
>L_coeruleodorsus_KF667674_CAS231809_Trinidad
CAAAGGTAG-CATAATCATTTGTCTACTAATTATAGACCTGCATGAAAGGCAAAATGAGGGCCCAACTGTCTCTTATAATAAATCAACTAAACTGATCTTCTAGTAAAAAAGCTAGAATTCCAACATAAGACCAGAAGACCCTGTGAAGCTTAAACAAAACCATTAAAACAAATAATGACTACTTTAGGTTGGGGCGACCTTGGAAAAAAAAAGAACTTCCAAAA-TATATGATTACACCATACCACACA--TAAACAGGCCAACAAGCCAC-TAAACGACCCAGCTTCGGACTGACTATTGAACCAAGTTACTCCAGGGATAACAGCGCAATCTTCTTCAAGAGCCCATATCAAAAAGAAGGTTTACGACCTCGATGTTGGATCAGGACATCCTAATGG
>L_mystacinus_sp._nov_HM582222_TO
CAAAGGTAG-CATAATCATTTGTCTACTAATTATAGACCTGCATGAAAGGCAAAATGAGGGCCCAACTGTCTCTTATAATGAATCAATTAAACTGATCTTCTAGTAAAAAAGCTAGAATTCCAACATAAGACCAGAAGACCCTGTGAAGCTTAAATCAAACCATTAAAACAAATAATGACTAATTTAGGTTGGGGCGACCTTGGAAAAAAAAAGAACTTCCAAA--TATATGACTACATCATA-CACAC---AAATTAGGCCAACAAGCCAC-TAAACGACCCAGCTTCAGACTGATCAATGAACCAAGTTACTCCAGGGATAACAGCGCAATCTTCTTCAAGAGCCCATATCAAAAAGAAGGTTTACGACCTCGATGTTGGATCAGGACATCCTGATGG
>L_mystacinus_sp._nov_MAP3211_TO
CAAAGGTAGCCATCATCATTTGTCTACTAATTATAGACCTGCATGAAAGGCAAAATGAGGGCCCAACTGTCTCTTATAATGAATCAATTAAACTGATCTTCTAGTAAAAAAGCTAGAATTCCAACATAAGACCACAAGACCCTGTGAAGCTTAAATCAAACCATTAAAACAAATAATGACTAATTTAGGTTGGGGCGACCTTGGAAAAAAAAAGAACTTCCAAA--TATATGACTACATCATACCACACA--AAATTAGGCCAACAAGCCAC-TAAACGACCCAGCTTCAGACTGACTATCGAACCAAGTTACTCCAGGGATAACAGCGCAATCTTCTTCACGAGCCCATATCAGAAAGAAGGTTTACGACCTCGATGTTGGATCAGGACATCCTGATGG
>L_mystacinus_sp._nov_MAP3430_TO
CAAAGGTAGCCATAATCATTTGTCTACTAATTATAGACCTGCATGAAAGGCAAAATGAGGGCCCAACTGTCTCTTATAATGAATCAATTAAACTGATCTTCTAGTAAAAAAGCTAGAATTCCAACATAAGACCAGAAGACCCTGTGAAGCTTAAATCAAACCATTAAAACAAATAATGACTAATTTAGGTTGGGGCGACCTTGGAAAAAAAAAGAACTTCCAAA--TATATGACTACATCATACCACACA--AAATTAGGCCAACAAGCCAC-TAAACGACCCAGCTTCAGACTGACTATCGAACCAAGTTACTCCAGGGATAACAGCGCAATCTTCTTCAAGAGCCCATATCAAAAAGAAGGTTTACGACCTCGATGTTGGATCAGGACATCCTGATGG
>L_mystacinus_sp_nov_MK209302
CAAAGGTAG-CATAATCATTTGTCTACTAATTATAGACCTGCATGAAAGGCAAAATGAGGGCCCAACTGTCTCTTATAATGAATCAATTAAACTGATCTTCTAGTAAAAAAGCTAGAATTCCAACATAAGACCAGAAGACCCTGTGAAGCTTAAATCAAACCATTAAAACAAATAATGACTAATTTAGGTTGGGGCGACCTTGGAAAAAAAAAGAACTTCCAAA--TATATGACTACATCATACCACACA--AAATTAGGCCAACAAGCCAC-TAAACGACCCAGCTTCAGACTGACTATCGAACCAAGTTACTCCAGGGATAACAGCGCAATCTTCTTCAAGAGCCCATATCAAAAAGAAGGTTTACGACCTCGATGTTGGATCAGGACATCCTGATGG
>L_nigromarginatus_KF667669_LSUMZ13874_AC
CAAAGGTAG-CATAATCATTTGTCTACTAATTATAGACCTGCATGAAAGGCAAAATGAGGGCCCAACTGTCTCTTGTAATGAATCAATTAAACTGATCTTCTAGTAAAAAAGCTAGGATTCCAACATAAGACCAGAAGACCCTGTGAAGCTTAAATAAAACCATTAAAACAAATAATGACTACTTTAGGTTGGGGCGACCTTGGAAAAAAAAAGAACTTCCAAA--TATATGACTACATCATACCACACA-AATTTTAGGCCAACAAGCCAC-TAAACGACCCAGCTTCAGACTGACTATCGAACCAAGTTACTCCAGGGATAACAGCGCAATCTTCTTCAAGAGCCCATATGAAAAAGAAGGTTTACGACCTCGATGTTGGATCAGGACANCCTAATGG
>L_marginatus_KF667675_UAM:H-103_Paraguay
CAAAGGTAG-CATAATCATTTGTCTACTAATTATAGACCTGCATGAAAGGCAAAATGAGGGCCCAACTGTCTCTTATAATGAATCAATTAAACTGATCTTCTAGTAAAAAAGCTAGAATTCCAACATAAGACCAGAAGACCCTGTGAAGCTTAAATCAAACCATTAAAACAAATAATGACTACTTTAGGTTGGGGCGACCTTGGAAAAAAAAAGAACTTCCAAAATTATATGACTACATCATACCACATC--TAAACAGGCCAACAAGCCACTTAAACGACCCAGCTTCAGACTGACTATCGAACCAAGTTACTCCAGGGATAACAGCGCAATCTTCTTCAAGAGCCCATATCAAAAAGAAGGTTTACGACCTCGATGTTGGATCAGGACATCCTAATGG
>L_marginatus_MN276247_GK3809_Paraguay
CAAAGGTAG-CATAATCATTTGTCTACTAATTATAGACCTGCATGAAAGGCAAAATGAGGGCCCAACTGTCTCTTATAATGAATCAATTAAACTGATCTTCTAGTAAAAAAGCTAGAATTCCAACATAAGACCAGAAGACCCTGTGAAGCTTAAATCAAACCATTAAAACAAATAATGACTACTTTAGGTTGGGGCGACCTTGGAAAAAAAAAGAACTTCCAAAATTATATGACTACATCATACCACATC--TAAACAGGCCAACAAGCCACTTAAACGACCCAGCTTCAGACTGACTATCGAACCAAGTTACTCCAGGGATAACAGCGCAATCTTCTTCAAGAGCCCATATCAAAAAGAAGGTTTACGACCTCGATGTTGGATCAGGACATCCTAATGG
>L_marginatus_MN276246_GK3594_Paraguay
CAAAGGTAG-CATAATCATTTGTCTACTAATTATAGACCTGCATGNAAGGCAAAATGAGGGCCCAACTGTCTCTTATAATGAATCAATTAAACTGATCTTCTAGTAAAAAAGCTAGAATTCCAACATAAGACCAGAAGACCCTGTGAAGCTTAAATCAAACCATTAAAACAAATAATGACTACTTTAGGTTGGGGCGACCTTGGAAAAAAAAAGAACTTCCAAAATTATATGACTACATCATACCACATC--TAAACAGGCCAACAAGCCACTTAAACGACCCAGCTTCAGACTGACTATCGAACCAAGTTACTCCAGGGATAACAGCGCAATCTTCTTCAAGAGCCCATATCAAAAAGAAGGTTTACGACCTCGATGTTGGATCAGGACATCCTAATGG
>L_marginatus_PP463856_MAP1830_MS
CAAAGGTAG-CATAATCATTTGTCTACTAATTATAGACCTGCATGAAAGGCAAAATGAGGGCCCAACTGTCTCTTATAATGAATCAATTAAACTGATCTTCTAGTAAAAAAGCTAGAATTCCAACATAAGACCAGAAGACCCTGTGAAGCTTAAATCAAACCATTAAAACAAATAATGACTACTTTAGGTTGGGGCGACCTTGGAAAAAAAAAGAACTTCCAAAATTATATGACTACATCATACCGCATC--TAAACAGGCCAACAAGCCACTTAAACGACCCAGCTTCAGACTGACTATCGAACCAAGTTACTCCAGGGATAACAGCGCAATCTTCTTCAAGAGCCCATATCAAAAAGAAGGTTTACGACCTCGATGTTGGATCAGGACATCCTAATGG
>L_marginatus_MN276248_PCS532_Paraguay
C-AAGGTAG-CATAATCATTTGTCTACTAATTATAGACCTGCATGAAAGGCAAAATGAGGG-CCAACTGTCTCTTATAATGAATCAATTAAACTGATCTTCTAGTAAAAAAGCTAGAATTCCAACATAAGACCAGAAGACCCTGTGAAGCTTAAATCAAACCATTAAAACAAATAATGACTACTTTAGGTTGGGGCGACCTTGGAAAAAAAAAGAACTTCCAAAATTATATGACTACATCATACCACATC--TAAACAGGCCAACAAGCCACTTAAACGACCCAGCTTCAGACTGACTATCGAACCAAGTTACTCCAGGGATAACAGCGCAATCTTCTTCAAGAGCCCATATCAAAAAGAAGGTTTACGACCTCGATGTTGGATCAGGACATCCTAATGG
>L_occidentalis_MH140827_CH8811_Panama
CAAAGGTAG-CATAATCATTTGTCTACTAATTATAGACCTGTATGAAAGGCAAAATGAGGGCCCAACTGTCTCTTATAATGAATCTATTAAACTGATCTCCTAGTAAAAAAGCTAGGATTCCAACATAAGACCAGAAGACCCTGTGAAGCTTAAACTAAACTATTAAAACAAATAATAACTACTTTAGGTTGGGGCGACCTTGGAAAAAAAAAGAACTTCCAAAA-ACCATGACTAAATCAT-CCACA----TAAACAGGCCAACAAGCCAC-TAAACGACCCAGCTTCAGACTGACTATCGAACCAAGTTACTCCAGGGATAACAGCGCAATCTTCTTCAAGAGCCCATATCAAAAAGAAGGCTTACGACCTCGATGTTGGATCAGGACATCCTAATGG
>L_bocourti_MZ126814_QCAZ7362_Ecuador
CAAAGGTAG-CATAATCATTTGTCTACTAATTATAGACCTGCATGAAAGGCAAAATGAGGGCCCAACTGTCTCTTATAATGAATCAATTAAACTGATCTCCTAGTAAAAAAGCTAGAATTCCAACATAAGACCAGAAGACCCTGTGAAGCTTAAATCAAACCATTAAAACAAATAATGACTACTTTCGGTTGGGGCGACCTTGGAAAAAAAAAGAACTTCCAAAATAATA-----ACACCATACCACATATAAACCTAGGCCAACAAGCCAC-TAAACGACCCAGCTTCAGACTGACTATCGAACCAAGTTACTCCAGGGATAACAGCGCAATCTTCTTCAAGAGCCCATATCAAAAAGAAGGTTTACGACCTCGATGTTGGATCAGGACATCCTAATGG
>L_bocourti_MZ126815_QCAZ8023_Ecuador
CAAAGGTAG-CATAATCATTTGTCTACTAATTATAGACCTGCATGAAAGGCAAAATGAGGGCCCAACTGTCTCTTATAATGAATCAATTAAACTGATCTCCTAGTAAAAAAGCTAGAATTCCAACATAAGACCAGAAGACCCTGTGAAGCTTAAATCAAACCATTAAAACAAATAATGACTACTTTCGGTTGGGGCGACCTTGGAAAAAAAAAGAACTTCCAAAATAATA-----ACACCATACCACATATAAACCTAGGCCAACAAGCCAC-TAAACGACCCAGCTTCAGACTGACTATCGAACCAAGTTACTCCAGGGATAACAGCGCAATCTTCTTCAAGAGCCCATATCAAAAAGAAGGTTTACGACCTCGATGTTGGATCAGGACATCCTAATGG
>L_bocourti_MZ126816_QCAZ16942_Ecuador
CAAAGGTAG-CATAATCATTTGTCTACTAATTATAGACCTGCATGAAAGGCAAAATGAGGGCCCAACTGTCTCTTATAATGAATCAATTAAACTGATCTCCTAGTAAAAAAGCTAGAATTCCAACATAAGACCAGAAGACCCTGTGAAGCTTAAATCAAACCATTAAAACAAATAATGACTACTTTCGGTTGGGGCGACCTTGGAAAAAAAAAGAACTTCCAAAATAATA-----ACACCATACCACATATAAACCTAGGCCAACAAGCCAC-TAAACGACCCAGCTTCAGACTGACTATCGAACCAAGTTACTCCAGGGATAACAGCGCAATCTTCTTCAAGAGCCCATATCAAAAAGAAGGTTTACGACCTCGATGTTGGATCAGGACATCCTAATGG
>L_cupreus_MZ126823_QCAZ15912_Ecuador
CAAAGGTAG-CATAATAATTTGTCTACTAATTATAGACCTGCATGAAAGGCAAAATGAGGGCCCAACTGTCTCTTATAATAAATCAATTAAACTGATCTCCTAGTAAAAAAGCTAGAATTACAACATAAGACCAGAAGACCCTGTGAAGCTTAAACTAAACTATTAAAACAAATAATAACTACTTTCGGTTGGGGCGACCTTGGAAAAAAAAAGAACTTCCAAAA-ACTATGACTACATCATACAAT------AAACAGGCTAACAAGCCAC-AAACAGACCCAGCTTCAGACTGACTATAGAACCAAGTTACTCCAGGGATAACAGCGCAATCTTCTTCAAGAGCCCATATCAAAAAGAAGGTTTACGACCTCGATGTTGGATCAGGACATCCTAATGG
>L_cupreus_MZ126824_QCAZ16082_Ecuador
CAAAGGTAG-CATAATAATTTGTCTACTAATTATAGACCTGCATGAAAGGCAAAATGAGGGCCCAACTGTCTCTTATAATAAATCAATTAAACTGATCTCCTAGTAAAAAAGCTAGAATTACAACATAAGACCAGAAGACCCTGTGAAGCTTAAACTAAACTATTAAAACAAATAATAACTACTTTCGGTTGGGGCGACCTTGGAAAAAAAAAGAACTTCCAAAA-ACTATGACTACATCATACAAT------AAACAGGCTAACAAGCCAC-AAACAGACCCAGCTTCAGACTGACTATAGAACCAAGTTACTCCAGGGATAACAGCGCAATCTTCTTCAAGAGCCCATATCAAAAAGAAGGTTTACGACCTCGATGTTGGATCAGGACATCCTAATGG
>L_riveti_MZ126831_QCAZ16943_Ecuador
CAAAGGTAG-CATAATCATTTGTCTACTAATTATAGACCTGCATGAAAGGCAAAATGAGGGCCCAGCTGTCTCTTATAATAAATCAATTAAACTGATCTCCTAGTAAAAAAGCTAGAATTACAACATAAGACCAGAAGACCCTGTGAAGCTTAAACTAAACTATTAAAACAAATAATAACTACTTTCGGTTGGGGCGACCTTGGAAAAAAANTGAACTTCCAAAA-ACTATGACTACATCATAACAC------AAGCAGGCTAACAAGCCAC-AAACAGACCCAGCTTCAGACTGACTATAGAACCAAGTTACTCCAGGGATAACAGCGCAATCTTCTTCAAGAGCCCATATCAAAAAGAAGGTTTACGACCTCGATGTTGGATCAGGACATCCTAATGG
>L_riveti_MZ126829_QCAZ12439_Ecuador
CAAAGGTAG-CATAATCATTTGTCTACTAATTATAGACCTGCATGAAAGGCAAAATGAGGGCCCAACTGTCTCTTATAATAAATCAATTAAACTGATCTCCTAGTAAAAAAGCTAGAATTACAACATAAGACCAGAAGACCCTGTGAAGCTTAAACTAAACTATTAAAACAAATAATAACTACTTTCGGTTGGGGTGACCTTGGAAAAAAAAAGAACTTCCAAAA-ACTATGACTACATCATAACACT----AAAGCAGGCTAACAAGCCAC-AAACAGACCCAGCTTCAGACTGACTATAGAACCAAGTTACTCCAGGGATAACAGCGCAATCTTCTTCAAGAGCCCATATCAAAAAGAAGGTTTACGACCTCGATGTTGGATCAGGACATCCTAATGG
>L_riveti_MZ126830_QCAZ15107_Ecuador
CAAAGGTAG-CATAATCATTTGTCTACTAATTATAGACCTGCATGAAAGGCAAAATGAGGGCCCAACTGTCTCTTATAATAAATCAATTAAACTGATCTCCTAGTAAAAAAGCTAGAATTACAACATAAGACCAGAAGACCCTGTGAAGCTTAAACTAAACTATTAAAACAAATAATAACTACTTTCGGTTGGGGTGACCTTGGAAAAAAAAAGAACTTCCAAAA-ACTATGACTACATCATAACACT----AAAGCAGGCTAACAAGCCAC-AAACAGACCCAGCTTCAGACTGACTATAGAACCAAGTTACTCCAGGGATAACAGCGCAATCTTCTTCAAGAGCCCATATCAAAAAGAAGGTTTACGACCTCGATGTTGGATCAGGACATCCTAATGG
>L_ahaetulla_PP463857_MAP177_AM
CAAAGGGAG-ACTAATCATCTTGCTACTAATTATAGACCTGCATGAAAGGCAAAATGAGGGCCCAACTGTCTCTTATAATGAACCAATTAAACTGATCTTCTAGTAAAAAAGCTAGGATTACAACATAAGACCAGAAAACCCTGTGAAGCTTAAACCAAACCATTAAAACTAATAATGACTACTTTAGGTTGGGGCGACCTTGGAAAAAAAAAGAACTTCCAAAA-TATATGACTAAACCATACCACACT--AATACAGGCCAACAAGCCAC-CAAACGACCCAGCTTCAGACTGACTATCGAACCAAGTTACTCCAGGGATAACAGCGCAATCTTCTTCAAGAGCCCATATCAAAAAGAAGGTTTACGACCTCGATGTTGGATCAGGACATCCTAATGG
>L_occidentalis_MH140828_JM776_Panama
CAAAGGTAG-CATAATCATTTGTCTACTAATTATAGACCTGCATGAAAGGCAAAATGAGGGCCCAACTGTCTCCTATAGTGAGTCAATTAAACTGATCTCCTAGTAAAAAAGCTAGAATCTCAACATAAGACCAGAAGACCCTGTGAAGCTTAAACTAAACTATTAAAACAAATAATAACTACTTTCGGTTGGGGCGACCTTGGAAAAAAAAGAAACTTCCAAAA-ACTATGGC--AATCACACCATTT---CAACCAGGCCAACAAGCCAC-TAAACGACCCAGCTTCAGACTGACCATCGAACCAAGTTACTCCAGGGATAACAGCGCAATCTTCTTCAAGAGCCCATATCAAAAAGAAGGCTTACGACCTCGATGTTGGATCGGGACATCCTAATGG
>L_occidentalis_MH140829_USNMFS195481_Panama
CAAAGGTAG-CATAATCATTTGTCTACTAATTATAGACCTGCATGAAAGGCAAAATGAGGGCTTAACTGTCTCCTATAGTGAGTCAATTAAACTGATCTCCTAGTAAAAAAGCTAGAATTAAAACATAAGACCAGAAGACCCTGTGAAGCTTAAACTAAACTATTAAAACAAATAATAACTACTTTCGGTTGGGGCGACCTTGGAAAAAAAAGAAACTTCCAATAAACCATGGC--AAGTATACCATATA--AGTTCAGGCCAACAAGCCAC-TAAACGACCCAGCTTCAGACTGACTATCGAACCAAGTTACTCCAGGGATAACAGCGCAATCTTCTTCAAGAGCCCATATCAAAAAGAAGGTTTACGACCTCGATGTTGGATCAGGACATCCTAATGG
>L_occidentalis_KF667668_LSUMZ6359_Honduras
CAAAGGTAG-CATAATCATTTGTCTACTAATTATAGACCTGTATGAAAGGCAAAATGAGGGCCCAACTGTCTCTTATAATGAGTCAATTAAACTGATCTCCTAGTAAAAAAGCTAGGATTCCAACACAAGACCAGAAGACCCTGTGAAGCTTTAACCAAACTATTAAAACAAATAATAACTACTTTAGGTTGGGGCGACCTTGGAAAAAAAAAGAACTTCCAAAA--ATATGACTTCATCATACCACAATTTCAACCAGGCCAACAAGCCAC--ATACGACCCAGCTTCAGACTGACTATCGAACCAAGTTACTCCAGGGATAACAGCGCAATCTTCTTCAAGAGCCCATATCAAAAAGAAGGTTTACGACCTCGATGTTGGATCAGGACNTCCTAATGG
>L_diplotropis_KX660271_XXXXX
CAAAGGTAG-CATAATCATTTGTCTACTAATTATAGACCTGCATGAAAGGCAAAATGAGGGCCTAACTGTCTCTTATAATGAATCAATTAAACTGATCTTCTAGTAAAAAAGCTAGGATTAAAACATAAGACCAGAAGACCCTGTGAAGCTTAAACAAAACCATTAAACCAAATAATGACTACTTTCGGTTGGGGCGACCTTGGAAAAAAAAAGAACTTCCAAAA---AATGACTTCATCATGTTACAA---CCACAAGGCCAACAAGCCAC-TAAACGATCCAGAT--ATGCTGATTACCGAACAAAGTTACTCCAGGGATAACAGCGCAATCTCCTTCAAGAGCCCATATCAAAAAGGAGGTTTACGACCTCGATGTTGGATCAGGACATCCTAATGG
>Dendrophidion_dendrophis_MK086632
CAAAGGTAG-CGTAATCACTTGTCTACTAATTATAGACCTGTATGAAAGGCAAAATGAGGGTCCAACTGTCTCTTATAATCAATCAATTAAACTGATCTCCTAGTAAAAAAGCTAGAATTACCACATAAGACCAGAAGACCCTGTGAAGCTTAAATTAAACTATTAAATCCAATAATAACTACTTTCGGTTGGGGCGACCTTGGAAAAAAAAAGAACTTCCACACACCTATGACT-GCTCATA---------CTATTAGGCCCACTAGCCAA-AAACTGACCCAGC-TAAAGCTGACAAATGAACCAAGTTACTCCAGGGATAACAGCGCAATCTTCTTCAAGAGCCCATATCAAAAAGAAGGTTTACGACCTCGATGTTGGATCAGGACATCCTAA---
